# Supplementary material for: Design, Synthesis, Bioactivity Evaluation, Crystal Structures, and In Silico Studies of New α-Amino Amide Derivatives as Potential Histone Deacetylase 6 Inhibitors
Source: Molecules. 2022 May 22;27(10):3335. doi: 10.3390/molecules27103335 (PMC9147695; doi:10.3390/molecules27103335)
Supplement: Supplementary file 1 [file molecules-27-03335-s001.zip]

Archive with 1 entries (1 files):
- molecules-1653193-supplementary.pdf
